# Supplementary material for: The microbiota diversity of Festuca sinensis seeds in Qinghai-Tibet Plateau and their relationship with environments
Source: Front Microbiol. 2022 Aug 3;13:956489. doi: 10.3389/fmicb.2022.956489 (PMC9382023; doi:10.3389/fmicb.2022.956489)
Supplement: Supplementary file 2 [file Data_Sheet_2.xlsx]

## Sheet: MMT
	S32	S124	S22	S116	S57	S99	S41	S85	S261	S3	S52	S66	S284	S8
200601	-5.17	-5.52	-10.79	-10.79	-5.31	-6.5	-5.5	-2.71	-0.49	-6.13	-10.59	-10.59	-0.49	-9.78
200602	-2.14	-2.79	-8.63	-8.63	-2.49	-4.28	-2.83	-0.92	1.72	-4.22	-8.06	-8.06	1.72	-8.57
200603	2.29	1.37	-7.5	-7.5	2.06	-0.44	1.43	-0.34	2.79	-3.06	-8.66	-8.66	2.79	-8.71
200604	7.89	6.84	-2.08	-2.08	7.79	4.91	6.99	2.02	4.92	0.61	-2.97	-2.97	4.92	-4.66
200605	12.86	11.77	3.73	3.73	12.71	9.75	11.89	5.68	8.92	5.42	2.5	2.5	8.92	0.27
200606	16.41	15.21	6.49	6.49	16.39	13.12	15.4	10.22	13.91	11.01	5.85	5.85	13.91	5.34
200607	19.57	18.48	11.12	11.12	19.41	16.5	18.6	11.48	14.42	12.34	10.17	10.17	14.42	8.02
200608	19.26	18.11	10.39	10.39	19.11	16.06	18.22	10.71	13.51	11.46	9.16	9.16	13.51	6.9
200609	12.41	11.27	5.71	5.71	12.23	9.34	11.36	8.44	11.06	8.11	4.81	4.81	11.06	3.22
200610	8.57	7.65	-1.03	-1.03	8.56	5.96	7.82	2.87	5.25	0.78	-2.03	-2.03	5.25	-4.18
200611	1.51	0.77	-8.08	-8.08	1.47	-0.76	0.89	-1.92	0.41	-4.72	-9.12	-9.12	0.41	-10.18
200612	-4.94	-5.23	-13.39	-13.39	-4.94	-6.3	-5.15	-5.01	-2.47	-8.35	-13.47	-13.47	-2.47	-12.68
200701	-7.23	-7.62	-15.36	-15.36	-7.32	-8.79	-7.57	-4.87	-1.73	-8.46	-15.55	-15.55	-1.73	-13.8
200702	-0.63	-1.15	-10.82	-10.82	-0.54	-2.48	-0.97	-5.39	-2.41	-8.48	-11.89	-11.89	-2.41	-13.53
200703	3.09	2.13	-6.1	-6.1	2.77	0.29	2.15	-0.42	3.08	-2.5	-6.81	-6.81	3.08	-7.88
200704	7.91	6.74	-0.57	-0.57	7.59	4.67	6.78	2.74	5.6	1.85	-1.43	-1.43	5.6	-3.4
200705	14.79	13.6	5.73	5.73	14.62	11.53	13.71	7.94	11.66	7.83	3.44	3.44	11.66	1.57
200706	15.77	14.54	5.97	5.97	15.69	12.43	14.7	8.78	12.4	9.66	4.63	4.63	12.4	3.58
200707	17.62	16.48	9.14	9.14	17.51	14.46	16.61	10.69	13.82	11.4	8.47	8.47	13.82	6.32
200708	18.04	16.83	10.31	10.31	17.83	14.77	16.92	10.76	13.34	11.19	9.01	9.01	13.34	6.84
200709	12.17	11.05	4.29	4.29	11.98	9.14	11.13	8.4	11.1	8.49	3.78	3.78	11.1	3.35
200710	6.08	5.05	-1.23	-1.23	5.84	3.27	5.1	5.97	8.57	4.7	-2.76	-2.76	8.57	-1.1
200711	0.67	0.04	-7.85	-7.85	0.71	-1.3	0.2	-1.19	0.54	-7.57	-9.43	-9.43	0.54	-12.04
200712	-4.41	-4.81	-12.33	-12.33	-4.48	-5.96	-4.74	-4.68	-2.52	-8.58	-13.23	-13.23	-2.52	-13.01
200801	-8.8	-9.43	-14.68	-14.68	-9.1	-10.7	-9.47	-4.08	-1.42	-7.3	-14.75	-14.75	-1.42	-12.34
200802	-6.93	-7.84	-15.12	-15.12	-7.2	-9.53	-7.82	-6.06	-2.35	-9.15	-15.01	-15.01	-2.35	-14.28
200803	4.39	3.48	-6.25	-6.25	4.27	1.68	3.6	-1.21	1.8	-3.38	-7.77	-7.77	1.8	-9.02
200804	9.09	8.02	-0.88	-0.88	8.86	6.04	8.09	2.99	6.37	1.89	-2.71	-2.71	6.37	-3.93
200805	14.11	12.88	5	5	13.9	10.75	12.98	6.68	9.86	6.21	3.5	3.5	9.86	0.83
200806	15.77	14.53	6.69	6.69	15.73	12.42	14.71	9.15	12.29	9.42	6.04	6.04	12.29	4.03
200807	18.5	17.26	8.73	8.73	18.42	15.17	17.41	10.49	13.08	10.92	8.34	8.34	13.08	5.97
200808	16.13	14.94	7.49	7.49	15.99	12.92	15.06	9.43	11.92	10.08	6.5	6.5	11.92	5.12
200809	12.95	11.83	5.14	5.14	12.77	9.93	11.91	8.33	11	7.4	3.96	3.96	11	2.44
200810	7.76	6.8	-1.29	-1.29	7.63	5.08	6.9	2.99	5.58	0.84	-2.97	-2.97	5.58	-4.49
200811	0.56	-0.22	-8.81	-8.81	0.39	-1.79	-0.16	-3.01	0.1	-6.1	-9.94	-9.94	0.1	-10.71
200812	-4.78	-5.32	-11.95	-11.95	-5.04	-6.56	-5.33	-4.53	-2.22	-8.37	-11.84	-11.84	-2.22	-12.43
200901	-6.16	-6.52	-13.51	-13.51	-6.3	-7.64	-6.48	-5.04	-2.4	-8.2	-13.16	-13.16	-2.4	-12.22
200902	0.04	-0.63	-9.08	-9.08	-0.24	-2.05	-0.64	-2.78	0.16	-5.88	-10.59	-10.59	0.16	-10.51
200903	3.07	2.17	-6.3	-6.3	2.85	0.39	2.23	-0.86	2.32	-2.87	-6.98	-6.98	2.32	-7.83
200904	10.72	9.56	1.34	1.34	10.52	7.53	9.65	3.9	7.42	3.26	-0.47	-0.47	7.42	-2.14
200905	12.58	11.38	3.28	3.28	12.44	9.32	11.51	6.46	10.11	5.48	1.75	1.75	10.11	-0.59
200906	16.7	15.47	8.19	8.19	16.62	13.34	15.65	10.71	14.62	10.99	6.78	6.78	14.62	5.08
200907	18.65	17.52	9.05	9.05	18.57	15.52	17.68	12.08	15.24	12.54	8.55	8.55	15.24	7.21
200908	16.04	14.8	7.6	7.6	15.92	12.76	14.92	10.23	12.91	10.64	7.32	7.32	12.91	5.78
200909	13.43	12.23	6.47	6.47	13.2	10.3	12.29	9.1	11.78	8.57	5.09	5.09	11.78	3.92
200910	7.06	6.04	-2.18	-2.18	6.97	4.25	6.16	5.31	7.85	2.9	-3.19	-3.19	7.85	-2.95
200911	-0.68	-1.3	-8.38	-8.38	-0.85	-2.66	-1.27	-0.83	2.07	-3.4	-8.92	-8.92	2.07	-7.76
200912	-4.82	-5.37	-12.8	-12.8	-5.12	-6.69	-5.41	-5.06	-2.65	-8.4	-13.25	-13.25	-2.65	-12.74
201001	-4.03	-4.44	-11.06	-11.06	-4.33	-5.54	-4.49	-5.71	-3.5	-9.63	-12.14	-12.14	-3.5	-13.47
201002	-1.99	-2.56	-9.21	-9.21	-2.2	-3.9	-2.54	-3.49	-0.43	-6.82	-9.83	-9.83	-0.43	-10.62
201003	3.44	2.61	-5.39	-5.39	2.99	0.89	2.55	1.27	4.4	-1.71	-5.9	-5.9	4.4	-6.39
201004	7.63	6.61	-0.9	-0.9	7.24	4.69	6.59	4.13	7.7	2.37	-2.14	-2.14	7.7	-2.77
201005	13.31	12.16	4.12	4.12	13.05	10.12	12.23	6.47	10.35	5.72	2.69	2.69	10.35	0.88
201006	16.17	14.9	6.51	6.51	16.07	12.78	15.05	10.09	14.45	10.53	5.3	5.3	14.45	4.43
201007	19.51	18.27	11.17	11.17	19.44	16.22	18.43	11.56	14.42	12.49	10.2	10.2	14.42	7.92
201008	18.33	17.21	10.53	10.53	18.16	15.22	17.31	10.99	13.49	11.92	9.46	9.46	13.49	7.79
201009	14.19	13.11	6.11	6.11	13.96	11.21	13.17	8.77	11.31	8.72	5.15	5.15	11.31	4.02
201010	7.07	6.07	-2.13	-2.13	6.92	4.32	6.17	4.53	6.98	2.91	-2.51	-2.51	6.98	-2.86
201011	0.73	-0.07	-9.82	-9.82	0.65	-1.64	0.03	-0.58	2.04	-3.87	-9.78	-9.78	2.04	-9
201012	-5.57	-6.08	-14.41	-14.41	-5.84	-7.38	-6.1	-5.45	-3.14	-9.63	-15.24	-15.24	-3.14	-14.72
201101	-9.43	-10.08	-16.25	-16.25	-9.92	-11.53	-10.19	-6.67	-3.67	-10.24	-16.13	-16.13	-3.67	-15.4
201102	-1.4	-2.02	-8.88	-8.88	-1.65	-3.41	-2.01	-3.57	-0.73	-6.96	-9.06	-9.06	-0.73	-11.29
201103	-0.38	-1.33	-8.68	-8.68	-0.69	-3.18	-1.29	-0.96	2.5	-3.45	-8.48	-8.48	2.5	-9.12
201104	9.86	8.81	-0.27	-0.27	9.72	6.84	8.94	2.58	5.97	1.14	-1.57	-1.57	5.97	-4.38
201105	12.71	11.6	3.85	3.85	12.54	9.59	11.71	6.62	9.93	5.54	2.81	2.81	9.93	0.22
201106	17.43	16.27	7.21	7.21	17.39	14.22	16.45	9.37	12.93	8.49	5.66	5.66	12.93	3.11
201107	17.84	16.65	8.88	8.88	17.78	14.59	16.83	10.29	13.13	11.18	7.97	7.97	13.13	6.18
201108	17.87	16.77	9.03	9.03	17.8	14.77	16.93	9.85	12.59	10.41	7.81	7.81	12.59	5.59
201109	12.4	11.31	5.31	5.31	12.18	9.42	11.38	9.39	12.06	8.73	4.14	4.14	12.06	3.48
201110	7.83	6.93	-1.32	-1.32	7.69	5.23	7.03	4.13	6.59	1.81	-1.74	-1.74	6.59	-2.99
201111	2.3	1.59	-6.59	-6.59	2.28	0.14	1.72	-2.49	-0.14	-4.9	-6.84	-6.84	-0.14	-9.5
201112	-5.71	-6.3	-14.03	-14.03	-5.84	-7.61	-6.24	-3.64	-1.44	-7.01	-13.26	-13.26	-1.44	-12.15
201201	-8.87	-9.33	-16.31	-16.31	-9.09	-10.5	-9.31	-6.92	-4.37	-10.95	-15.78	-15.78	-4.37	-15.89
201202	-5.09	-5.76	-11.12	-11.12	-5.32	-7.18	-5.73	-2.86	0.55	-5.99	-10.84	-10.84	0.55	-11.12
201203	2.05	1.15	-7.28	-7.28	1.87	-0.58	1.23	-0.85	2.97	-2.84	-7.34	-7.34	2.97	-8.67
201204	9.26	8.19	-1.41	-1.41	9.13	6.2	8.33	2.26	5.41	0.66	-2.79	-2.79	5.41	-5.06
201205	13.05	11.79	3.7	3.7	12.88	9.65	11.9	6.87	10.91	6.4	2.47	2.47	10.91	0.55
201206	16.51	15.31	6.97	6.97	16.42	13.21	15.48	10.39	14.52	11.09	6.15	6.15	14.52	4.96
201207	18.08	16.83	8.81	8.81	17.98	14.76	16.98	11.32	14.12	11.72	8.47	8.47	14.12	6.92
201208	17.43	16.23	9.06	9.06	17.28	14.2	16.35	11.03	13.74	11.31	8.49	8.49	13.74	6.69
201209	12.66	11.49	4.5	4.5	12.41	9.52	11.55	8.47	11.24	8.08	3.95	3.95	11.24	3.03
201210	7.09	6.06	-2.77	-2.77	6.93	4.26	6.16	3.96	6.61	1.97	-3.62	-3.62	6.61	-4.07
201211	-1.18	-1.82	-9.35	-9.35	-1.33	-3.23	-1.76	-1.56	0.78	-4.78	-9.81	-9.81	0.78	-9.9
201212	-5.08	-5.58	-12.71	-12.71	-5.42	-6.8	-5.66	-4.34	-2.02	-8.23	-13.08	-13.08	-2.02	-12.51
201301	-6.53	-6.79	-14.26	-14.26	-6.54	-7.72	-6.7	-5.8	-3.39	-10.78	-14.09	-14.09	-3.39	-14.64
201302	-1.68	-2.2	-8.66	-8.66	-1.93	-3.47	-2.18	-2.69	0.23	-6.5	-9.4	-9.4	0.23	-10.33
201303	5.99	5.2	-4.03	-4.03	5.91	3.53	5.33	-0.43	2.95	-2.69	-5.77	-5.77	2.95	-7.31
201304	9.67	8.6	-0.13	-0.13	9.48	6.63	8.7	2.37	5.64	1.13	-2.36	-2.36	5.64	-4.15
201305	13.28	12.07	3.89	3.89	13.18	10	12.22	6.03	9.47	5.35	2.58	2.58	9.47	-0.17
201306	17.47	16.27	9.56	9.56	17.26	14.17	16.36	10.77	13.97	11.04	7.68	7.68	13.97	5.88
201307	17.64	16.34	10.49	10.49	17.43	14.24	16.43	11.28	13.98	11.68	8.85	8.85	13.98	7.08
201308	19.39	18.18	11.67	11.67	19.14	16.08	18.25	10.41	13.09	11.36	9.84	9.84	13.09	7.26
201309	12.67	11.54	4.31	4.31	12.56	9.64	11.67	7.8	10.42	7.11	3.28	3.28	10.42	1.7
201310	8.06	7.08	-1.38	-1.38	8.02	5.36	7.23	3.74	5.87	2.07	-2.36	-2.36	5.87	-3.13
201311	-0.37	-1.06	-9.4	-9.4	-0.41	-2.55	-0.93	-1.58	1.08	-4.22	-11.09	-11.09	1.08	-10.31
201312	-6.17	-6.68	-13.94	-13.94	-6.18	-7.98	-6.57	-3.97	-2.35	-8.26	-14.53	-14.53	-2.35	-13.9
201401	-4.87	-5.21	-12.88	-12.88	-4.96	-6.3	-5.16	-4.68	-2.53	-8.62	-13.59	-13.59	-2.53	-13.97
201402	-2.7	-3.39	-10.08	-10.08	-2.99	-4.84	-3.39	-3.07	0.48	-6.56	-10.99	-10.99	0.48	-11.68
201403	4.15	3.3	-4.95	-4.95	3.94	1.58	3.37	-0.55	2.8	-2.81	-6.86	-6.86	2.8	-8.48
201404	8.84	7.81	-0.36	-0.36	8.6	5.88	7.88	2.09	5.68	1.27	-2.72	-2.72	5.68	-4.26
201405	12.59	11.3	3.39	3.39	12.34	9.1	11.39	6.93	10.9	6.76	1.38	1.38	10.9	0.69
201406	15.99	14.74	7.08	7.08	15.86	12.61	14.88	10.75	14.61	11.2	5.79	5.79	14.61	5.15
201407	18.08	16.86	10.49	10.49	17.91	14.78	16.98	10.77	13.62	11.62	9.36	9.36	13.62	6.98
201408	15.79	14.59	8.37	8.37	15.6	12.57	14.69	10.04	12.75	10.3	7.64	7.64	12.75	5.31
201409	13.44	12.39	5.71	5.71	13.3	10.55	12.49	8.4	10.99	8.01	3.98	3.98	10.99	3
201410	8.17	7.19	-0.27	-0.27	8.05	5.44	7.3	3.66	5.95	2.39	-1.59	-1.59	5.95	-2.72
201411	0.07	-0.74	-8.83	-8.83	-0.11	-2.33	-0.68	-0.38	1.75	-3.18	-9.15	-9.15	1.75	-9.07
201412	-5.84	-6.35	-13.55	-13.55	-6.09	-7.62	-6.36	-3.51	-1.37	-7.81	-13.6	-13.6	-1.37	-14.02
201501	-4.27	-4.66	-12.59	-12.59	-4.42	-5.8	-4.62	-6.38	-3.7	-12.2	-12.88	-12.88	-3.7	-16.86
201502	-1.73	-2.4	-10.19	-10.19	-2.04	-3.9	-2.4	-4.55	-1.55	-7.56	-10.43	-10.43	-1.55	-11.73
201503	4.31	3.43	-4.97	-4.97	3.97	1.65	3.43	0.48	4.16	-1.95	-5.88	-5.88	4.16	-7.29
201504	9.22	8.11	-0.38	-0.38	8.98	6.12	8.19	2.49	6.05	2.41	-2.18	-2.18	6.05	-3.79
201505	13.23	12.01	4.1	4.1	12.99	9.88	12.1	6.28	9.91	5.83	2.29	2.29	9.91	0.13
201506	16.64	15.49	6.75	6.75	16.45	13.4	15.59	10.21	14.18	10.68	5.19	5.19	14.18	4.68
201507	17.7	16.49	8.78	8.78	17.57	14.37	16.63	10.39	13.7	10.9	8.28	8.28	13.7	5.68
201508	16.79	15.67	8.61	8.61	16.7	13.66	15.82	10.05	12.92	10.93	8.22	8.22	12.92	5.92
201509	13.13	12.03	4.57	4.57	12.92	10.09	12.1	9.86	12.73	10.24	3.88	3.88	12.73	5.05
201510	8.17	7.22	-0.64	-0.64	8	5.5	7.31	4.43	6.88	2.74	-1.52	-1.52	6.88	-2.63
201511	2.77	2.18	-5.17	-5.17	2.56	0.88	2.21	-0.53	1.89	-3.08	-6.34	-6.34	1.89	-7.82
201512	-4.71	-5.18	-13.77	-13.77	-4.94	-6.42	-5.18	-5.3	-2.3	-8.73	-14.17	-14.17	-2.3	-13.6

## Sheet: MMP
	S32	S124	S22	S116	S57	S99	S41	S85	S261	S3	S52	S66	S284	S8
200601_1	1.05	0.75	1.01	1.01	1.06	0.65	0.77	0.24	0.14	0.13	0.52	0.52	0.14	0.11
200602_1	5.81	4.5	1.26	1.26	6.77	4.14	4.91	2.49	0.7	1.17	1.03	1.03	0.7	2.23
200603_1	2.06	1.56	0.49	0.49	2.1	1.4	1.57	13.71	4.93	0.99	1.13	1.13	4.93	2.92
200604_1	15.98	13.59	10.6	10.6	14.48	12.16	12.81	25.96	17.69	13.55	4.23	4.23	17.69	9.48
200605_1	47.48	43.62	17.57	17.57	46.21	41.65	42.97	102.57	99.61	61.78	12.37	12.37	99.61	29.18
200606_1	48.27	44.1	50.53	50.53	44.26	41.89	42.52	115.59	82.85	86.38	24.93	24.93	82.85	66.87
200607_1	61.19	54.7	74.99	74.99	59.39	51.5	53.71	117.47	111.73	68.59	41.12	41.12	111.73	72.17
200608_1	60.01	55.6	44.76	44.76	57.23	53.38	54.35	58	64.6	88.55	28.81	28.81	64.6	99.43
200609_1	82.29	77.42	23.5	23.5	77.57	74.32	75.33	84.91	78.18	60.16	14.54	14.54	78.18	55.19
200610_1	23.01	21.87	6.04	6.04	24.61	21.97	22.8	42.56	17.09	21.45	8.56	8.56	17.09	10.66
200611_1	3.38	2.91	1.7	1.7	3.86	2.83	3.15	11.43	8.3	7.05	0.89	0.89	8.3	2.62
200612_1	2.5	2.13	0.56	0.56	2.45	2.02	2.15	2.81	1.03	3.32	1.01	1.01	1.03	1.06
200701_1	1.08	0.89	0.19	0.19	1.06	0.81	0.88	1.04	0.19	0.12	0.07	0.07	0.19	0.14
200702_1	0.97	0.74	7.35	7.35	0.93	0.64	0.72	13.67	6.41	4.91	1.25	1.25	6.41	6.28
200703_1	16.26	15.89	14.34	14.34	17.05	16.05	16.34	20.97	11.4	2.47	2.08	2.08	11.4	1.75
200704_1	18.13	16.04	6.01	6.01	19.75	15.76	16.93	35.75	25.44	15.46	2.31	2.31	25.44	8.05
200705_1	46.44	45.96	17.78	17.78	43.33	44.95	44.33	40.73	22.65	17.9	14.37	14.37	22.65	26.79
200706_1	92.99	90.15	107.84	107.84	88.9	88.39	88.4	113.33	73.34	44.86	31.36	31.36	73.34	52
200707_1	88.69	85.53	52.86	52.86	85.53	83.44	83.95	175.95	171.15	151.98	24.92	24.92	171.15	135.37
200708_1	112.1	110.19	59.11	59.11	108.98	109.12	109.06	88.21	112.13	136.55	30.4	30.4	112.13	165.85
200709_1	60.62	58.55	62.39	62.39	64.45	59.05	60.53	122.44	89.18	74.95	35.91	35.91	89.18	74.13
200710_1	47.6	48.7	15.94	15.94	50.29	50.29	50.15	8.84	2.88	0.64	2.96	2.96	2.88	1.58
200711_1	1.81	1.25	0.1	0.1	1.79	1.06	1.28	2.09	0.83	7.15	0.8	0.8	0.83	5.08
200712_1	1.07	0.75	0.3	0.3	1.09	0.65	0.77	2.28	1.28	3.09	0.27	0.27	1.28	3.24
200801_1	3.08	3.36	5.6	5.6	3.24	3.6	3.44	1.54	0.36	6.64	1.22	1.22	0.36	2.67
200802_1	2.2	2.14	2.1	2.1	2.32	2.14	2.19	6.72	5.16	2.6	0.41	0.41	5.16	1.07
200803_1	11.03	11.14	1.41	1.41	12.6	11.82	11.98	27.52	15.76	7.84	0.77	0.77	15.76	0.55
200804_1	29.5	28.21	11.02	11.02	29.64	28.02	28.48	30.39	15.63	8.65	2.12	2.12	15.63	4.16
200805_1	42.74	40.35	22.58	22.58	42.98	39.46	40.56	68.28	68.04	66.58	20.55	20.55	68.04	50.19
200806_1	70.55	69.77	45.45	45.45	67.49	68.54	68.01	140.43	109.88	109	25.95	25.95	109.88	91.07
200807_1	73.93	79.4	131.09	131.09	74.09	82.78	79.66	147.31	176.33	173.51	48.08	48.08	176.33	153.11
200808_1	81.12	79.9	29.59	29.59	80.55	79.67	79.9	169.38	157.01	137.87	28.4	28.4	157.01	99.14
200809_1	93.25	95.25	49.89	49.89	91.61	96.14	94.63	76.78	66.57	111.28	25.59	25.59	66.57	76.41
200810_1	23.39	23.25	6.06	6.06	24.88	23.78	24.1	49.29	25.77	49.95	5.73	5.73	25.77	31.88
200811_1	2.01	2.16	3.05	3.05	2.27	2.37	2.3	8.24	9.67	2.07	2.21	2.21	9.67	0.71
200812_1	0.25	0.17	0.23	0.23	0.33	0.16	0.2	1.02	1.13	0.16	0.21	0.21	1.13	0.07
200901_1	1.81	1.28	1.03	1.03	1.68	1.06	1.25	3.9	3.38	1.59	0.68	0.68	3.38	2.08
200902_1	1.57	1.63	5.43	5.43	1.72	1.78	1.74	12.02	7.02	1.8	1.26	1.26	7.02	0.7
200903_1	11.83	10.42	6.86	6.86	11.72	9.86	10.41	19.79	16	10.86	2.57	2.57	16	5.5
200904_1	24.17	24.67	8.3	8.3	23.62	25.17	24.61	27.45	9.13	3.19	1.95	1.95	9.13	5.49
200905_1	58.93	54.68	50	50	55.21	52.46	53.09	41.72	17.21	47.52	18.76	18.76	17.21	74.69
200906_1	57.4	54.33	28.01	28.01	55.59	52.79	53.51	90.66	64.76	61.69	11.55	11.55	64.76	78.27
200907_1	72.39	66.87	133.72	133.72	67.76	63.02	64.5	102.67	87.36	86.71	53.39	53.39	87.36	163.79
200908_1	114.25	114.05	78.76	78.76	112.13	113.89	113.35	139.61	145.18	115.1	37.89	37.89	145.18	117
200909_1	80.5	78.47	68.71	68.71	77.21	76.73	76.84	38.88	28.27	24.06	48.03	48.03	28.27	50.92
200910_1	14.96	14.08	11.75	11.75	16.14	14.06	14.66	12.43	4.06	24.66	9.66	9.66	4.06	33.35
200911_1	4.95	4.36	0.76	0.76	4.68	4.03	4.24	8.7	1.83	2.72	1.02	1.02	1.83	0.11
200912_1	0.77	0.51	0.47	0.47	0.83	0.41	0.53	1.58	0.6	0.9	0.14	0.14	0.6	0.29
201001_1	0.51	0.4	0.07	0.07	0.56	0.36	0.42	1.27	0.34	0.65	0.87	0.87	0.34	0.36
201002_1	1.11	0.89	0.7	0.7	1.09	0.81	0.88	4.88	0.76	1.46	0.15	0.15	0.76	0.7
201003_1	4.02	3.53	6.14	6.14	4.33	3.44	3.63	18.95	8.93	3.9	2.55	2.55	8.93	0.21
201004_1	14.21	14.11	1.62	1.62	14.59	14.19	14.23	17.94	8.97	2.84	3.7	3.7	8.97	2.23
201005_1	85.95	85.28	63.52	63.52	83.42	84.86	84.28	73.37	29.6	73.79	17.18	17.18	29.6	38.59
201006_1	49.07	45.25	95.54	95.54	47.22	42.85	44.22	108.62	60.13	70.47	52.88	52.88	60.13	83.6
201007_1	58.09	53.21	66.59	66.59	52.48	49.91	50.62	113.85	107.08	71.97	48.71	48.71	107.08	94.26
201008_1	62.04	57.24	54.43	54.43	58.04	55.19	55.77	127.62	145.46	129.94	37.2	37.2	145.46	115.74
201009_1	65.42	65.13	47.45	47.45	65.68	65.19	65.13	105.02	88.34	89.79	26.5	26.5	88.34	65.88
201010_1	27.36	25.12	11.88	11.88	27.2	24.32	25.15	27.34	19.03	29.69	6.26	6.26	19.03	16.78
201011_1	0.26	0.19	0.17	0.17	0.26	0.16	0.18	4.35	0.54	5.61	0.1	0.1	0.54	2.75
201012_1	0.76	0.52	0.29	0.29	0.83	0.46	0.55	0.5	0.12	0.15	1.16	1.16	0.12	0.06
201101_1	0.63	0.4	1.09	1.09	0.63	0.3	0.39	3.72	1.1	5.52	0.5	0.5	1.1	1.52
201102_1	0.56	0.5	3.23	3.23	0.71	0.51	0.56	1.11	0.16	2.13	2.78	2.78	0.16	1.11
201103_1	1.15	0.72	0.88	0.88	0.95	0.52	0.61	10.86	1.87	8.54	1.82	1.82	1.87	3.99
201104_1	8.05	7.42	7.61	7.61	7.1	6.84	6.86	17.46	10.38	19.61	1.83	1.83	10.38	15.11
201105_1	39.45	34.22	49.96	49.96	37.46	31.63	33.3	71.92	50.93	47.28	16.38	16.38	50.93	51.2
201106_1	66.97	65.19	85.66	85.66	65.57	64.21	64.49	114.51	108.36	147.48	29.22	29.22	108.36	128.09
201107_1	61.46	56.31	55.03	55.03	57.81	53.57	54.78	197.86	208.19	176.79	31.55	31.55	208.19	135.13
201108_1	84.57	80.95	81.39	81.39	83.51	78.73	80.11	61.17	59.7	53.83	31.85	31.85	59.7	89.7
201109_1	81.62	73.73	20.87	20.87	79.42	69.44	72.54	79.26	50.57	106.15	23.33	23.33	50.57	90.14
201110_1	18.71	16.64	11.53	11.53	20.34	15.8	17.23	13.03	7.67	28.91	2.91	2.91	7.67	11.5
201111_1	9.07	7.73	2.43	2.43	8.22	6.8	7.27	14.84	11.3	4.78	0.95	0.95	11.3	2.7
201112_1	1.31	0.97	0.18	0.18	1.41	0.82	1.01	0.8	0.16	0.11	0.18	0.18	0.16	0.06
201201_1	4.03	3.75	2.13	2.13	4.27	3.49	3.78	3.14	2.31	3.98	2.34	2.34	2.31	4.51
201202_1	3.78	3.66	2.9	2.9	3.83	3.44	3.64	3.36	0.37	1.41	2.74	2.74	0.37	2.57
201203_1	10.49	9.54	4.63	4.63	9.91	8.93	9.24	15.44	8.93	14.83	1.88	1.88	8.93	5.46
201204_1	13.82	16.12	6.57	6.57	12.03	17.48	15.33	49.47	31.96	37.57	3.19	3.19	31.96	25.68
201205_1	76.11	73.17	42.1	42.1	74.24	70.69	72.04	37.51	18.47	21.39	33.62	33.62	18.47	22.31
201206_1	50.32	44.45	57.58	57.58	52.33	41.42	45.14	137.79	101.76	60.9	46.98	46.98	101.76	85.55
201207_1	150.62	145.44	137.34	137.34	148.8	141.53	144.36	141.6	152.28	140.55	50.14	50.14	152.28	128.76
201208_1	75.09	70.82	70.13	70.13	72.24	68.73	69.75	97.64	79.38	80.56	36.7	36.7	79.38	75.88
201209_1	76.09	74.11	13.51	13.51	78.46	73.34	75.05	99.47	60.59	44.24	7.68	7.68	60.59	41.83
201210_1	24.14	24.72	1.37	1.37	25.09	24.9	25.05	10.11	4.47	15.51	3.11	3.11	4.47	10.33
201211_1	2.59	1.96	0.41	0.41	2.89	1.83	2.11	1.44	0.36	0.59	1.63	1.63	0.36	0.21
201212_1	0.98	0.76	0.97	0.97	1.16	0.69	0.83	2.18	0.97	1.86	0.93	0.93	0.97	1.28
201301_1	0.16	0.29	0.27	0.27	0.19	0.41	0.32	0.38	0.09	0.12	0.26	0.26	0.09	0.33
201302_1	2.23	2.16	0.43	0.43	2.39	2.15	2.22	2.35	0.58	5.62	0.59	0.59	0.58	1.56
201303_1	0.37	0.3	0.45	0.45	0.38	0.27	0.3	17.59	9.06	10.24	0.33	0.33	9.06	2.24
201304_1	15.94	15.52	4.23	4.23	16.04	15.2	15.51	36.1	30.53	14.69	4.43	4.43	30.53	14.99
201305_1	65.09	60.3	43.36	43.36	61.16	56.46	58.24	54.63	44.17	63.3	19.83	19.83	44.17	69
201306_1	60.57	58.66	48.51	48.51	57.63	58.08	57.62	138.27	136.2	77.85	20.15	20.15	136.2	55.88
201307_1	85.47	88.06	96.42	96.42	86.83	89.93	89.05	139.72	145.67	154.12	35.92	35.92	145.67	166.39
201308_1	83.23	74.88	38.8	38.8	80.8	71.15	74.11	76.51	77.92	61.91	15.51	15.51	77.92	54.02
201309_1	56.19	57.73	40.85	40.85	54.3	58.24	56.96	112.03	94.88	72.57	8.48	8.48	94.88	87.37
201310_1	15.14	13.52	2.78	2.78	14.39	12.29	13.03	32.17	39.17	56.31	4.19	4.19	39.17	27.36
201311_1	5.96	5.16	3.15	3.15	5.71	4.7	5.06	9.28	7.31	2.09	1.42	1.42	7.31	2.94
201312_1	2.2	1.66	0.47	0.47	1.85	1.32	1.51	0.76	0.13	0.09	1.12	1.12	0.13	0.3
201401_1	0.06	0.06	0.12	0.12	0.06	0.06	0.06	2.33	2.32	0.14	0.36	0.36	2.32	1.06
201402_1	3.57	3.41	5.07	5.07	3.98	3.33	3.54	2.02	0.34	4.98	0.66	0.66	0.34	2.76
201403_1	3.61	3.13	0.84	0.84	3.52	3.03	3.12	19.76	13.15	21.2	2.12	2.12	13.15	3.59
201404_1	54.71	50.92	8.25	8.25	55.52	49.59	51.45	38.04	27.72	10.62	3.58	3.58	27.72	5.96
201405_1	28.76	27.98	16.16	16.16	28.35	27.53	27.69	51.48	39.11	41.51	7.43	7.43	39.11	21.95
201406_1	117.88	107.17	70.88	70.88	115.95	100.35	105.83	107.42	81.17	90.26	30.12	30.12	81.17	96.22
201407_1	74.59	71.9	60	60	74.48	72.05	72.44	174.29	189.29	140.84	43.2	43.2	189.29	142.43
201408_1	59.58	58.05	69.41	69.41	58.8	58.52	58.14	193.01	194.52	182.06	22.79	22.79	194.52	131.06
201409_1	65.39	62.45	33.61	33.61	63.3	60.76	61.54	98.64	91.88	109.57	32.83	32.83	91.88	101.37
201410_1	39.41	37.25	14.63	14.63	38.26	35.11	36.33	9.18	5.05	8.14	7.22	7.22	5.05	8.24
201411_1	9.82	7.43	2.12	2.12	9.6	6.08	7.23	4.27	2.13	0.45	1.95	1.95	2.13	1.3
201412_1	0.2	0.16	0.07	0.07	0.23	0.15	0.17	0.26	0.13	5.81	0.06	0.06	0.13	9.05
201501_1	1.39	1.22	4.59	4.59	1.35	1.13	1.18	5.09	1.88	8.62	1.83	1.83	1.88	3.04
201502_1	2.39	2.04	2.63	2.63	2.99	1.99	2.29	3.34	2.02	1.1	0.41	0.41	2.02	0.37
201503_1	1.75	1.24	1.99	1.99	1.66	1.09	1.23	7.03	1.94	2.52	2.44	2.44	1.94	2.67
201504_1	19.38	18.25	25.55	25.55	17.9	17.74	17.59	44.85	21.01	21.36	7.16	7.16	21.01	14.69
201505_1	20.35	17.21	46.99	46.99	19.31	15.87	16.8	83.55	44.02	33	18.38	18.38	44.02	28.13
201506_1	55.36	48.9	76.39	76.39	53.94	45.9	48.26	129.53	94.21	96.39	47.81	47.81	94.21	80.12
201507_1	62.96	60.22	94.16	94.16	61.82	58.98	59.77	49.81	51.1	45.26	24.77	24.77	51.1	45.37
201508_1	71.65	69.83	42.98	42.98	68.8	68.28	68.58	190.01	164.24	105.09	16.21	16.21	164.24	85.02
201509_1	54.72	52.65	34.55	34.55	57.96	52.92	54.35	94.77	58.08	33.98	19.5	19.5	58.08	20.35
201510_1	23.61	23.64	2.28	2.28	24.11	23.73	23.86	14.23	4.32	7.97	0.83	0.83	4.32	5.35
201511_1	7.29	6.77	6.68	6.68	7.7	6.55	6.92	6.66	4.34	0.71	0.5	0.5	4.34	0.27
201512_1	2.28	2.1	0.36	0.36	2.5	2.02	2.2	5.33	2.98	0.34	0.28	0.28	2.98	0.12

## Sheet: GMMT
	S32	S124	S22	S116	S57	S99	S41	S85	S261	S3	S52	S66	S284	S8
200604	7.89	6.84	-2.08	-2.08	7.79	4.91	6.99	2.02	4.92	0.61	-2.97	-2.97	4.92	-4.66
200605	12.86	11.77	3.73	3.73	12.71	9.75	11.89	5.68	8.92	5.42	2.5	2.5	8.92	0.27
200606	16.41	15.21	6.49	6.49	16.39	13.12	15.4	10.22	13.91	11.01	5.85	5.85	13.91	5.34
200607	19.57	18.48	11.12	11.12	19.41	16.5	18.6	11.48	14.42	12.34	10.17	10.17	14.42	8.02
200608	19.26	18.11	10.39	10.39	19.11	16.06	18.22	10.71	13.51	11.46	9.16	9.16	13.51	6.9
200704	7.91	6.74	-0.57	-0.57	7.59	4.67	6.78	2.74	5.6	1.85	-1.43	-1.43	5.6	-3.4
200705	14.79	13.6	5.73	5.73	14.62	11.53	13.71	7.94	11.66	7.83	3.44	3.44	11.66	1.57
200706	15.77	14.54	5.97	5.97	15.69	12.43	14.7	8.78	12.4	9.66	4.63	4.63	12.4	3.58
200707	17.62	16.48	9.14	9.14	17.51	14.46	16.61	10.69	13.82	11.4	8.47	8.47	13.82	6.32
200708	18.04	16.83	10.31	10.31	17.83	14.77	16.92	10.76	13.34	11.19	9.01	9.01	13.34	6.84
200804	9.09	8.02	-0.88	-0.88	8.86	6.04	8.09	2.99	6.37	1.89	-2.71	-2.71	6.37	-3.93
200805	14.11	12.88	5	5	13.9	10.75	12.98	6.68	9.86	6.21	3.5	3.5	9.86	0.83
200806	15.77	14.53	6.69	6.69	15.73	12.42	14.71	9.15	12.29	9.42	6.04	6.04	12.29	4.03
200807	18.5	17.26	8.73	8.73	18.42	15.17	17.41	10.49	13.08	10.92	8.34	8.34	13.08	5.97
200808	16.13	14.94	7.49	7.49	15.99	12.92	15.06	9.43	11.92	10.08	6.5	6.5	11.92	5.12
200904	10.72	9.56	1.34	1.34	10.52	7.53	9.65	3.9	7.42	3.26	-0.47	-0.47	7.42	-2.14
200905	12.58	11.38	3.28	3.28	12.44	9.32	11.51	6.46	10.11	5.48	1.75	1.75	10.11	-0.59
200906	16.7	15.47	8.19	8.19	16.62	13.34	15.65	10.71	14.62	10.99	6.78	6.78	14.62	5.08
200907	18.65	17.52	9.05	9.05	18.57	15.52	17.68	12.08	15.24	12.54	8.55	8.55	15.24	7.21
200908	16.04	14.8	7.6	7.6	15.92	12.76	14.92	10.23	12.91	10.64	7.32	7.32	12.91	5.78
201004	7.63	6.61	-0.9	-0.9	7.24	4.69	6.59	4.13	7.7	2.37	-2.14	-2.14	7.7	-2.77
201005	13.31	12.16	4.12	4.12	13.05	10.12	12.23	6.47	10.35	5.72	2.69	2.69	10.35	0.88
201006	16.17	14.9	6.51	6.51	16.07	12.78	15.05	10.09	14.45	10.53	5.3	5.3	14.45	4.43
201007	19.51	18.27	11.17	11.17	19.44	16.22	18.43	11.56	14.42	12.49	10.2	10.2	14.42	7.92
201008	18.33	17.21	10.53	10.53	18.16	15.22	17.31	10.99	13.49	11.92	9.46	9.46	13.49	7.79
201104	9.86	8.81	-0.27	-0.27	9.72	6.84	8.94	2.58	5.97	1.14	-1.57	-1.57	5.97	-4.38
201105	12.71	11.6	3.85	3.85	12.54	9.59	11.71	6.62	9.93	5.54	2.81	2.81	9.93	0.22
201106	17.43	16.27	7.21	7.21	17.39	14.22	16.45	9.37	12.93	8.49	5.66	5.66	12.93	3.11
201107	17.84	16.65	8.88	8.88	17.78	14.59	16.83	10.29	13.13	11.18	7.97	7.97	13.13	6.18
201108	17.87	16.77	9.03	9.03	17.8	14.77	16.93	9.85	12.59	10.41	7.81	7.81	12.59	5.59
201204	9.26	8.19	-1.41	-1.41	9.13	6.2	8.33	2.26	5.41	0.66	-2.79	-2.79	5.41	-5.06
201205	13.05	11.79	3.7	3.7	12.88	9.65	11.9	6.87	10.91	6.4	2.47	2.47	10.91	0.55
201206	16.51	15.31	6.97	6.97	16.42	13.21	15.48	10.39	14.52	11.09	6.15	6.15	14.52	4.96
201207	18.08	16.83	8.81	8.81	17.98	14.76	16.98	11.32	14.12	11.72	8.47	8.47	14.12	6.92
201208	17.43	16.23	9.06	9.06	17.28	14.2	16.35	11.03	13.74	11.31	8.49	8.49	13.74	6.69
201304	9.67	8.6	-0.13	-0.13	9.48	6.63	8.7	2.37	5.64	1.13	-2.36	-2.36	5.64	-4.15
201305	13.28	12.07	3.89	3.89	13.18	10	12.22	6.03	9.47	5.35	2.58	2.58	9.47	-0.17
201306	17.47	16.27	9.56	9.56	17.26	14.17	16.36	10.77	13.97	11.04	7.68	7.68	13.97	5.88
201307	17.64	16.34	10.49	10.49	17.43	14.24	16.43	11.28	13.98	11.68	8.85	8.85	13.98	7.08
201308	19.39	18.18	11.67	11.67	19.14	16.08	18.25	10.41	13.09	11.36	9.84	9.84	13.09	7.26
201404	8.84	7.81	-0.36	-0.36	8.6	5.88	7.88	2.09	5.68	1.27	-2.72	-2.72	5.68	-4.26
201405	12.59	11.3	3.39	3.39	12.34	9.1	11.39	6.93	10.9	6.76	1.38	1.38	10.9	0.69
201406	15.99	14.74	7.08	7.08	15.86	12.61	14.88	10.75	14.61	11.2	5.79	5.79	14.61	5.15
201407	18.08	16.86	10.49	10.49	17.91	14.78	16.98	10.77	13.62	11.62	9.36	9.36	13.62	6.98
201408	15.79	14.59	8.37	8.37	15.6	12.57	14.69	10.04	12.75	10.3	7.64	7.64	12.75	5.31
201504	9.22	8.11	-0.38	-0.38	8.98	6.12	8.19	2.49	6.05	2.41	-2.18	-2.18	6.05	-3.79
201505	13.23	12.01	4.1	4.1	12.99	9.88	12.1	6.28	9.91	5.83	2.29	2.29	9.91	0.13
201506	16.64	15.49	6.75	6.75	16.45	13.4	15.59	10.21	14.18	10.68	5.19	5.19	14.18	4.68
201507	17.7	16.49	8.78	8.78	17.57	14.37	16.63	10.39	13.7	10.9	8.28	8.28	13.7	5.68
201508	16.79	15.67	8.61	8.61	16.7	13.66	15.82	10.05	12.92	10.93	8.22	8.22	12.92	5.92

## Sheet: GMMP
	S32	S124	S22	S116	S57	S99	S41	S85	S261	S3	S52	S66	S284	S8
200604_1	15.98	13.59	10.6	10.6	14.48	12.16	12.81	25.96	17.69	13.55	4.23	4.23	17.69	9.48
200605_1	47.48	43.62	17.57	17.57	46.21	41.65	42.97	102.57	99.61	61.78	12.37	12.37	99.61	29.18
200606_1	48.27	44.1	50.53	50.53	44.26	41.89	42.52	115.59	82.85	86.38	24.93	24.93	82.85	66.87
200607_1	61.19	54.7	74.99	74.99	59.39	51.5	53.71	117.47	111.73	68.59	41.12	41.12	111.73	72.17
200608_1	60.01	55.6	44.76	44.76	57.23	53.38	54.35	58	64.6	88.55	28.81	28.81	64.6	99.43
200704_1	18.13	16.04	6.01	6.01	19.75	15.76	16.93	35.75	25.44	15.46	2.31	2.31	25.44	8.05
200705_1	46.44	45.96	17.78	17.78	43.33	44.95	44.33	40.73	22.65	17.9	14.37	14.37	22.65	26.79
200706_1	92.99	90.15	107.84	107.84	88.9	88.39	88.4	113.33	73.34	44.86	31.36	31.36	73.34	52
200707_1	88.69	85.53	52.86	52.86	85.53	83.44	83.95	175.95	171.15	151.98	24.92	24.92	171.15	135.37
200708_1	112.1	110.19	59.11	59.11	108.98	109.12	109.06	88.21	112.13	136.55	30.4	30.4	112.13	165.85
200804_1	29.5	28.21	11.02	11.02	29.64	28.02	28.48	30.39	15.63	8.65	2.12	2.12	15.63	4.16
200805_1	42.74	40.35	22.58	22.58	42.98	39.46	40.56	68.28	68.04	66.58	20.55	20.55	68.04	50.19
200806_1	70.55	69.77	45.45	45.45	67.49	68.54	68.01	140.43	109.88	109	25.95	25.95	109.88	91.07
200807_1	73.93	79.4	131.09	131.09	74.09	82.78	79.66	147.31	176.33	173.51	48.08	48.08	176.33	153.11
200808_1	81.12	79.9	29.59	29.59	80.55	79.67	79.9	169.38	157.01	137.87	28.4	28.4	157.01	99.14
200904_1	24.17	24.67	8.3	8.3	23.62	25.17	24.61	27.45	9.13	3.19	1.95	1.95	9.13	5.49
200905_1	58.93	54.68	50	50	55.21	52.46	53.09	41.72	17.21	47.52	18.76	18.76	17.21	74.69
200906_1	57.4	54.33	28.01	28.01	55.59	52.79	53.51	90.66	64.76	61.69	11.55	11.55	64.76	78.27
200907_1	72.39	66.87	133.72	133.72	67.76	63.02	64.5	102.67	87.36	86.71	53.39	53.39	87.36	163.79
200908_1	114.25	114.05	78.76	78.76	112.13	113.89	113.35	139.61	145.18	115.1	37.89	37.89	145.18	117
201004_1	14.21	14.11	1.62	1.62	14.59	14.19	14.23	17.94	8.97	2.84	3.7	3.7	8.97	2.23
201005_1	85.95	85.28	63.52	63.52	83.42	84.86	84.28	73.37	29.6	73.79	17.18	17.18	29.6	38.59
201006_1	49.07	45.25	95.54	95.54	47.22	42.85	44.22	108.62	60.13	70.47	52.88	52.88	60.13	83.6
201007_1	58.09	53.21	66.59	66.59	52.48	49.91	50.62	113.85	107.08	71.97	48.71	48.71	107.08	94.26
201008_1	62.04	57.24	54.43	54.43	58.04	55.19	55.77	127.62	145.46	129.94	37.2	37.2	145.46	115.74
201104_1	8.05	7.42	7.61	7.61	7.1	6.84	6.86	17.46	10.38	19.61	1.83	1.83	10.38	15.11
201105_1	39.45	34.22	49.96	49.96	37.46	31.63	33.3	71.92	50.93	47.28	16.38	16.38	50.93	51.2
201106_1	66.97	65.19	85.66	85.66	65.57	64.21	64.49	114.51	108.36	147.48	29.22	29.22	108.36	128.09
201107_1	61.46	56.31	55.03	55.03	57.81	53.57	54.78	197.86	208.19	176.79	31.55	31.55	208.19	135.13
201108_1	84.57	80.95	81.39	81.39	83.51	78.73	80.11	61.17	59.7	53.83	31.85	31.85	59.7	89.7
201204_1	13.82	16.12	6.57	6.57	12.03	17.48	15.33	49.47	31.96	37.57	3.19	3.19	31.96	25.68
201205_1	76.11	73.17	42.1	42.1	74.24	70.69	72.04	37.51	18.47	21.39	33.62	33.62	18.47	22.31
201206_1	50.32	44.45	57.58	57.58	52.33	41.42	45.14	137.79	101.76	60.9	46.98	46.98	101.76	85.55
201207_1	150.62	145.44	137.34	137.34	148.8	141.53	144.36	141.6	152.28	140.55	50.14	50.14	152.28	128.76
201208_1	75.09	70.82	70.13	70.13	72.24	68.73	69.75	97.64	79.38	80.56	36.7	36.7	79.38	75.88
201304_1	15.94	15.52	4.23	4.23	16.04	15.2	15.51	36.1	30.53	14.69	4.43	4.43	30.53	14.99
201305_1	65.09	60.3	43.36	43.36	61.16	56.46	58.24	54.63	44.17	63.3	19.83	19.83	44.17	69
201306_1	60.57	58.66	48.51	48.51	57.63	58.08	57.62	138.27	136.2	77.85	20.15	20.15	136.2	55.88
201307_1	85.47	88.06	96.42	96.42	86.83	89.93	89.05	139.72	145.67	154.12	35.92	35.92	145.67	166.39
201308_1	83.23	74.88	38.8	38.8	80.8	71.15	74.11	76.51	77.92	61.91	15.51	15.51	77.92	54.02
201404_1	54.71	50.92	8.25	8.25	55.52	49.59	51.45	38.04	27.72	10.62	3.58	3.58	27.72	5.96
201405_1	28.76	27.98	16.16	16.16	28.35	27.53	27.69	51.48	39.11	41.51	7.43	7.43	39.11	21.95
201406_1	117.88	107.17	70.88	70.88	115.95	100.35	105.83	107.42	81.17	90.26	30.12	30.12	81.17	96.22
201407_1	74.59	71.9	60	60	74.48	72.05	72.44	174.29	189.29	140.84	43.2	43.2	189.29	142.43
201408_1	59.58	58.05	69.41	69.41	58.8	58.52	58.14	193.01	194.52	182.06	22.79	22.79	194.52	131.06
201504_1	19.38	18.25	25.55	25.55	17.9	17.74	17.59	44.85	21.01	21.36	7.16	7.16	21.01	14.69
201505_1	20.35	17.21	46.99	46.99	19.31	15.87	16.8	83.55	44.02	33	18.38	18.38	44.02	28.13
201506_1	55.36	48.9	76.39	76.39	53.94	45.9	48.26	129.53	94.21	96.39	47.81	47.81	94.21	80.12
201507_1	62.96	60.22	94.16	94.16	61.82	58.98	59.77	49.81	51.1	45.26	24.77	24.77	51.1	45.37
201508_1	71.65	69.83	42.98	42.98	68.8	68.28	68.58	190.01	164.24	105.09	16.21	16.21	164.24	85.02
